# Supplementary material for: Deletion of Slc1a4 Suppresses Single Mauthner Cell Axon Regeneration In Vivo through Growth-Associated Protein 43
Source: Int J Mol Sci. 2024 Oct 11;25(20):10950. doi: 10.3390/ijms252010950 (PMC11507230; doi:10.3390/ijms252010950)
Supplement: Supplementary file 1 [file ijms-25-10950-s001.zip]

Archive with 4 entries (4 files):
- captions for Figures S1–S3.docx
- Figure S1.tif
- Figure S2.tif
- Figure S3.tif
